# Supplementary material for: From Minor Monitoring to Major Insight: Predicting AF Development in the Congenital Heart Disease Population
Source: J Cardiovasc Dev Dis. 2026 Jun 24;13(7):293. doi: 10.3390/jcdd13070293 (PMC13409886; doi:10.3390/jcdd13070293)
Supplement: Supplementary file 1 [file jcdd-13-00293-s001.zip]

Archive with 1 entries (1 files):
- jcdd-4342993-supplementary.pdf
